# Supplementary material for: Scrambled eggs: A highly sensitive molecular diagnostic workflow for Fasciola species specific detection from faecal samples
Source: PLoS Negl Trop Dis. 2017 Sep 15;11(9):e0005931. doi: 10.1371/journal.pntd.0005931 (PMC5617325; doi:10.1371/journal.pntd.0005931)
Supplement: S1 Table — (XLSX) [file pntd.0005931.s001.xlsx]

## Sheet: Sheet1
Newcastle University	Station Number: 061390
	Mean Monthly Rainfall			Mean Max Temp			Mean Min Temp
2016	January	429.4	2016	January	28.9	2016	January	18.9
	February			February	28.7		February	19.3
	March	70.7		March	27.6		March	18.1
	April	64.2		April	25.7		April	15.3
	May	14.2		May	23.5		May	11.6
	June	201.4		June	18.3		June	10.2
	July	55.4		July	18.5		July	9.9
	August	51.9		August	19.5		August	9.2
	September	56		September	21.8		September	11.4
	October	53.4		October	24.5		October	12.5
	November	50.8		November	27.7		November	15.7
	December	48.6		December	30.2		December	18.9
2017	January	78	2017	January	31.6	2017	January	20.9
	February	58.9		February	31		February	21.5
	March			March			March

## Sheet: Sheet2
Newcastle University (061390)
2016
	J	F	M	A	M	J	J	A	S	O	N	D
Max Temperature (˚C)	28.9	28.7	27.6	25.7	23.5	18.3	18.5	19.5	21.8	24.5	27.7	30.2
Min Temperature (˚C)	18.9	19.3	18.1	15.3	11.6	10.2	9.9	9.2	11.4	12.5	15.7	18.9
Rainfall (mm)	429.4		70.7	64.2	14.2	201.4	55.4	51.9	56	53.4	50.8	48.6
Mean all years
	J	F	M	A	M	J	J	A	S	O	N	D
Max Temperature (˚C)	29.2	28.3	26.7	23.9	21.1	18.4	17.8	19.7	22.7	24.8	26	27.8
Min Temperature (˚C)	19.4	19.4	17.3	13.9	10.5	8.8	7.4	8	10.7	13.3	15.9	17.8
Rainfall (mm)	92.1	140.2	114.1	136	95.7	128.1	59	62	68.6	59	113.9	74.3
