# Supplementary material for: Scrambled eggs: A highly sensitive molecular diagnostic workflow for Fasciola species specific detection from faecal samples
Source: PLoS Negl Trop Dis. 2017 Sep 15;11(9):e0005931. doi: 10.1371/journal.pntd.0005931 (PMC5617325; doi:10.1371/journal.pntd.0005931)
Supplement: S2 Table — (XLSX) [file pntd.0005931.s002.xlsx]

## Sheet: Sheet1
Sample ID	Spiked (pre sedimentation)	Counted (post sedimentation)	Percent retained
1	605	156	25.7851
2	646	227	35.1393
3	651	177	27.1889
		Mean	29.3711
