# Supplementary material for: Scrambled eggs: A highly sensitive molecular diagnostic workflow for Fasciola species specific detection from faecal samples
Source: PLoS Negl Trop Dis. 2017 Sep 15;11(9):e0005931. doi: 10.1371/journal.pntd.0005931 (PMC5617325; doi:10.1371/journal.pntd.0005931)
Supplement: S3 Table — (XLSX) [file pntd.0005931.s003.xlsx]

## Sheet: Sheet1
Date:	2017-02-02
Threshold:	293.66 (auto-calculated)
Sample ID	Replicate	Treatment	Ct
1	1	150 mg	26.15
1	2	150 mg	25.9
1	3	150 mg	26.03
2	1	250 mg	25.26
2	2	250 mg	25.22
2	3	250 mg	25.38
3	1	350 mg	26.21
3	2	350 mg	26.11
3	3	350 mg	26.24
		SD	0.399667
