# Supplementary material for: Scrambled eggs: A highly sensitive molecular diagnostic workflow for Fasciola species specific detection from faecal samples
Source: PLoS Negl Trop Dis. 2017 Sep 15;11(9):e0005931. doi: 10.1371/journal.pntd.0005931 (PMC5617325; doi:10.1371/journal.pntd.0005931)
Supplement: S4 Table — (XLSX) [file pntd.0005931.s004.xlsx]

## Sheet: Sheet1
Gold Standard: FEC
Table 12A. ELISA																					Table 12B. qPCR
a) Herd 1 Oct Th 1:							f) Herd 1 Feb Th 1:							k) Herd 2 Th 1:							a) Herd 1 Oct M1:
		FEC +	FEC -						FEC +	FEC -						FEC +	FEC -						FEC +	FEC -
	ELISA +	3	0	3	Se:	0.136364		ELISA +	1	0	1	Se:	0.0555556		ELISA +	5	0	5	Se:	0.625		qPCR +	6	0	6	Se:	0.272727
	ELISA -	19	9	28	Sp:	1		ELISA -	17	13	30	Sp:	1		ELISA -	3	2	5	Sp:	1		qPCR -	16	9	25	Sp:	1
		22	9	31					18	13	31					8	2	10					22	9	31
b) Herd 1 Oct Th 2:		FEC +	FEC -				g) Herd 1 Feb Th 2:		FEC +	FEC -				l) Herd 2 Th 2:		FEC +	FEC -				b) Herd 1 Oct M2:		FEC +	FEC -
	ELISA +	15	1	16	Se:	0.681818		ELISA +	12	0	12	Se:	0.666667		ELISA +	7	0	7	Se:	0.875		qPCR +	4	0	4	Se:	0.181818
	ELISA -	7	8	15	Sp:	0.888889		ELISA -	6	13	19	Sp:	1		ELISA -	1	2	3	Sp:	1		qPCR -	18	9	27	Sp:	1
		22	9	31					18	13	31					8	2	10					22	9	31
c) Herd 1 Oct Th 3:		FEC +	FEC -				h) Herd 1 Feb Th 3:		FEC +	FEC -				m) Herd 2 Th 3:		FEC +	FEC -				c) Herd 1 Oct M3:		FEC +	FEC -
	ELISA +	9	0	9	Se:	0.409091		ELISA +	9	0	9	Se:	0.5		ELISA +	6	0	6	Se:	0.75		qPCR +	20	1	21	Se:	0.909091
	ELISA -	13	9	22	Sp:	1		ELISA -	9	13	22	Sp:	1		ELISA -	2	2	4	Sp:	1		qPCR -	2	8	10	Sp:	0.888889
		22	9	31					18	13	31					8	2	10					22	9	31
d) Herd 1 Oct Th 4:		FEC +	FEC -				i) Herd 1 Feb Th 4:		FEC +	FEC -				n) Herd 2 Th 4:		FEC +	FEC -				d) Herd 1 Feb M3:		FEC +	FEC -
	ELISA +	9	0	9	Se:	0.409091		ELISA +	6	0	6	Se:	0.333333		ELISA +	6	0	6	Se:	0.75		qPCR +	18	2	20	Se:	1
	ELISA -	13	9	22	Sp:	1		ELISA -	12	13	25	Sp:	1		ELISA -	2	2	4	Sp:	1		qPCR -	0	11	11	Sp:	0.846154
		22	9	31					18	13	31					8	2	10					18	13	31
e) Herd 1 Oct Th 5:		FEC +	FEC -				j) Herd 1 Feb Th 5:		FEC +	FEC -				o) Herd 2 Th 5:		FEC +	FEC -				e) Herd 2 M3:		FEC +	FEC -
	ELISA +	9	0	9	Se:	0.409091		ELISA +	11	0	11	Se:	0.611111		ELISA +	6	0	6	Se:	0.75		qPCR +	8	0	8	Se:	1
	ELISA -	13	9	22	Sp:	1		ELISA -	7	13	20	Sp:	1		ELISA -	2	2	4	Sp:	1		qPCR -	0	2	2	Sp:	1
		22	9	31					18	13	31					8	2	10					8	2	10
Gold Standard: M3
Table 12C. FEC							Table 12D. ELISA Th 2
a) Herd 1 Oct:							a) Herd 1 Oct:
		M3 +	M3 -						M3 +	M3 -
	FEC +	20	2	22	Se:	0.952381		ELISA +	16	0	16	Se:	0.761905
	FEC -	1	8	9	Sp:	0.8		ELISA -	5	10	15	Sp:	1
		21	10	31					21	10	31
b) Herd 1 Feb:		M3 +	M3 -				b) Herd 1 Feb:		M3 +	M3 -
	FEC +	18	0	18	Se:	0.9		ELISA +	12	0	12	Se:	0.6
	FEC -	2	11	13	Sp:	1		ELISA -	8	11	19	Sp:	1
		20	11	31					20	11	31
c) Herd 2:		M3 +	M3 -				c) Herd 2:		M3 +	M3 -
	FEC +	8	0	8	Se:	1		ELISA +	7	0	7	Se:	0.875
	FEC -	0	2	2	Sp:	1		ELISA -	1	2	3	Sp:	1
		8	2	10					8	2	10
