# Supplementary material for: Scrambled eggs: A highly sensitive molecular diagnostic workflow for Fasciola species specific detection from faecal samples
Source: PLoS Negl Trop Dis. 2017 Sep 15;11(9):e0005931. doi: 10.1371/journal.pntd.0005931 (PMC5617325; doi:10.1371/journal.pntd.0005931)
Supplement: S5 Table — (XLSX) [file pntd.0005931.s005.xlsx]

## Sheet: Sheet1
Date:	2017-05-01
Threshold:	340.50 (auto-calculated)
Sample ID	Replicate	Treatment	Ct	FEC
A	1	Rt + EtOH 1	22.38	673
B	1	Rt + EtOH 2	22.7	688
C	1	Freezer + EtOH 1	22.03	826
D	1	Freezer + EtOH 2	21.8	822
E	1	Freezer 1	21.13	756
F	1	Freezer 2	21.67	667
G	1	Fridge 1	22.14	642
H	1	Fridge 2	21.93	705
A	2	Rt + EtOH 1	22.46
B	2	Rt + EtOH 2	23.01
C	2	Freezer + EtOH 1	22.23
D	2	Freezer + EtOH 2	21.74
E	2	Freezer 1	21.56
F	2	Freezer 2	21.67
G	2	Fridge 1	22.49
H	2	Fridge 2	21.77
		SD	0.466489	66.3719
